# Supplementary material for: The Placental Response to Guinea Pig Cytomegalovirus Depends Upon the Timing of Maternal Infection
Source: Front Immunol. 2021 Jun 15;12:686415. doi: 10.3389/fimmu.2021.686415 (PMC8239309; doi:10.3389/fimmu.2021.686415)
Supplement: Supplementary file 6 [file Table_1.xlsx]

## Sheet: Viral load
Table S1. Maternal and fetal viral loads after GPCMV infection in time mated guinea pigs.
Dam ID	Est. Infection (dGA) /Endpoint (DPI)	7dpi blood (c/ml)	Spleen	PupID	Pup Mass (g)	Amnion (c/mg)	Yolk Sac (c/mg)	Placenta (c/mg)	Brain (c/mg)	Amniotic Fluid (c/ml)		Contempraneous Control Time Mated Pregnancies
003 H	20/14	44030.1	103611									Dam ID	Est. Infection (GA)/Endpoint (DPI)	PupID	Pup Mass (g)
				003A	4.48	ND	ND	6149.21	24.0597	ND		033 H	20/14
				003B	4.08	ND	ND	8298.56	12.6241	ND				033A	4.54
				003C	3.5	ND	ND	10000.6	17.2947	ND				033B	4.52
				003D	3.46	ND	ND	1650.38	21.5232	ND				033C	4.28
				003E	3.7	ND	ND	6589.62	15.7387	ND				033D	3.99
004 H	21/14	47458.8	310376											033E	4.11
				004A	4.25	ND	ND	7534.14	ND	ND		035 H	22/14
				004B	4.47	ND	ND	2220.96	17.0342	ND				035A	4.24
				004C	3.67	ND	ND	1331.23	9.91966	ND				035B	4.32
002 H	21/14	54764.7	292761											035C	4.82
				002A R	N/A	N/A	N/A	195.88	N/A	N/A				035D	4.6
				002B	3.75	ND	ND	4474	12.7707	ND				035E	5.05
				002C	3.8	ND	ND	9181.06	10.0546	ND				035F	4.17
				002D R	N/A	N/A	N/A	15.7608	N/A	N/A		013 H	16/21
005 H	19/21	66738.1	583403											013A	13.7
				005A	12.56	ND	N/A	28514.7	ND	ND				013B	13.7
				005B	11.36	ND	ND	2357.74	22.397	ND		020 H	20/21
				005C	9.61	ND	ND	4303.47	ND	ND				020A	15.1
				005D	11.8	ND	ND	1180.3	ND	ND				020B	15
				005E	12.09	ND	ND	34.1251	26.4282	ND				020C	15.8
				005F	8.85	ND	ND	33829.2	12.2827	ND				020D	15.8
009 H	21/21	9102.29	459523									018 H	19/21
				009A	17	ND	ND	ND	12.2438	ND				018A	12.74
				009B	16.2	ND	ND	1130.63	9.16972	ND				018B	12
				009C	16.8	ND	ND	7574.7	ND	ND				018C	9.96
				009D	16.2	ND	ND	9796.21	ND	ND				018D	11.85
				009E	16.9	ND	ND	ND	ND	ND				018E	9.4
017 H	20/21	0	17871											018F	11.25
				017A	13.7	ND	ND	ND	8.29724	ND		028 H	20/28
				017B	15.3	ND	ND	ND	ND	ND				028A	32.58
				017C	14.7	ND	ND	ND	12.7256	ND		029 H	23/28
				017D	13.6	ND	ND	ND	ND	ND				029A	44.21
				017E	11.6	ND	ND	1051.71	ND	ND				029B	44.2
				017F	15.3	ND	ND	ND	ND	ND				029C	36.6
001H	19/21	5636.8	72515.3											029D	36.5
				001A	13.4	ND	ND	ND	ND	ND				029E	40.65
				001B	12.9	ND	ND	115.093	11.5151	ND		032 H	22/28
				001C	13.4	ND	ND	ND	10.1215	ND				032A	37.45
				001D	13.8	ND	ND	2261.19	ND	ND				032B	43.04
				001E	13.7	ND	ND	3021.53	ND	ND		034 H	21/28
010 H	19/21	7915.34	100211											034A	34.63
				010A	8.55	11.9041	38.1245	ND	ND	ND				034B	31.38
				010B	11.38	10.6194	14.0135	ND	ND	ND				034C	34
				010C	9.1	ND	13.5506	1400.23	ND	ND				034D	35.44
				010D	10.73	ND	ND	1576.1	ND	ND				034E	36.79
				010E R	R	22.1483	N/A	3610.95	ND	ND				034F	31.76
				010F	10.1	13.8051	13.7891	459.034	ND	ND				034G	30.75
				010G	10.88	ND	ND	ND	ND	ND				034H	35.7
015 H	23/28	33520.1	186882									2370 2X13	21/21
				015A	39.2	ND	ND	15552.8	ND	ND				2370A	16.85
				015B	33.1	ND	456.272	3283.4	21.5226	ND				2370B	18.25
				015C	29.3	411.603	170.29	32817.8	ND	ND				2370C	16.77
				015D	33	ND	202.598	4577.39	10.5608	N/A				2370D*	17.5
				015E	38.7	260.686	622.85	24930.9	ND	ND				2370E	16.37
				015F	40.2	160.769	331.762	51.5395	ND	ND		2363 2X13	21/21
				015G	41.5	80.9126	ND	34.9213	12.9955	ND				2363A*	15.65
				015H	32.7	ND	20.2345	85.9568	ND	ND				2363B	15.33
				015I	41.1	18.0682	76.2427	43.5415	10.965	ND				2363C*	14.38
016 H	19/28	3154.92	ND											2363D	15.85
				016A	25.4	31.4534	ND	ND	ND	ND				2363E	15.73
				016B	21.8	ND	22.4042	ND	28.3195	ND				2363F	15.88
				016C	28.2	ND	18.3846	ND	ND	ND		2364 2X13	21/21
				016D	27.3	ND	26.9741	ND	ND	ND				2364A	10.86
				016E	26.6	ND	12.1595	ND	ND	ND				2364B	11.35
007 H	20/28	1394.83	ND											2364C*	9.96
				007A	32.2	ND	ND	12.135	22.2569	ND				2364D	10
				007B	30.5	ND	ND	ND	ND	ND		729 2X13	21/21
				007C	32.3	ND	ND	ND	9.08624	ND				729A	11.8
				007D	32.5	ND	ND	12.5712	6.49814	ND				729A2	13.23
				007E	31.7	ND	ND	12.3922	28.383	ND				729B	14.46
706 2X13	20/21	44.3361	553862											729C	12.6
				706A	11.8	ND	ND	3994.55	ND	ND				729D	12.69
				706B	11.46	ND	ND	6785.33	ND	ND				729E	11.2
				706C*	10.71	ND	ND	18685.5	ND	ND				729F	12.64
707 2X13	18/21	47.2989	34153.9									35D/21DPI Endpoint
				707A	8.41	ND	ND	ND	ND	ND		716 2X13	35/21
				707B	8.24	ND	ND	35846.3	ND	ND				716A*	66.35
				707C*	8.2	ND	ND	52781.3	ND	ND				716B*	60.35
				707D	8.16	ND	ND	18582.4	ND	ND		711 2X13	35/21
				707 R	R	N/A	N/A	2782.41	N/A	N/A				711A	47.31
703 2X13	22/21	42246.6	133051											711B	56.3
				703A	15.32	56.6633	ND	46374.9	ND	ND				711C*	56.36
				703B*	14.42	ND	16.2184	35558.6	ND	ND		2412 2X13	35/21
				703C	14.42	ND	ND	52668.2	ND	ND				2412A	40.73
				703D	13.82	290.947	ND	26035.3	ND	ND				2412B	34.9
				703E	14.54	ND	18.1581	25916.9	ND	ND				2412C*	53.88
				703F	15.3	ND	ND	2093.92	ND	ND				2412D	60.66
702 2X13	22/21	147.187	37504.7											2412E	50.11
				702A	15.06	ND	ND	11261.8	ND	ND		719 2X13	35/21
				702B*	16.17	ND	ND	49831.3	ND	ND				719A	41.58
				702C	16.33	ND	ND	42448.7	ND	ND				719B	36.93
				702D	14.55	ND	ND	31405.6	ND	ND				719C	29.96
				702E	12.98	ND	ND	37069.1	ND	ND				719D	39.52
35D/21DPI Endpoint														719E	58.25
710* 2X13	33/21*	130288	57579.7											719F	52.18
				710A	35.68	907.623	394.149	862.297	ND	26.3657				719G	32.51
				710B	23.7	593.422	2031.87	24728.5	ND	N/A				719H	47.42
				710C	48.28	278.162	190.304	507739	ND	N/A		723 2X13	35/21
				710D*	45.28	99.4468	172.827	77037.7	22.5896	N/A				723A	39.91
				710E	38.82	N/A	N/A	31692.5	26.5288	N/A				723B	44.32
				710F	38.89	N/A	N/A	13374.1	ND	N/A				723C	50.56
712 2X13	35/21	20829.1	217393											723D	50.06
				712A	32.6	17.41	225.639	8659.52	ND	21.6218				723E	48.3
				712B	25.6	ND	68.5582	14402.4	ND	ND				723F	40.93
				712C	33.3	72.3569	617.539	77.8163	ND	ND				723G	37.56
				712D*	29.9	ND	100.523	471642	ND	ND		735 2X13	35/21
				712E	39.6	71.4024	ND	3756.28	ND	ND				735A	44.35
				712F	38.8	ND	ND	20919.7	ND	ND				735B	46.14
713 2X13	35/21	67234.2	9980.13											735C	55.08
				713A*	45.25	72.6264	104.12	14449.5	ND	39.4071				735D	49.86
				713B	54.7	10.9903	142.469	18129.1	75.3114	2274.16
				713C	53.1	75.7236	327.126	21851.7	ND	ND
				713D	49.9	146.749	42.7983	7550.57	ND	ND
714 2X13	35/21	27160.4	54213.4
				714A	53.49	185.046	80.136	64030.2	ND	ND
				714B	52.09	473.648	121.61	20328.5	ND	ND
				714C*	48.91	33.2862	350.13	84219.9	ND	ND
				714D	41.61	ND	48.9218	11054.9	ND	ND
				714E	27.85	26.551	124.909	27245.4	ND	N/A
721 2X13	35/21	8287.92	256179
				721A	40.12	ND	101.8	64.9031	ND	ND
				721B	31.9	335.406		1706.59	ND	ND
				721C	50.5	165.433	12.1433	70.8302	30.2629	ND
				721D	62.76	ND	263.979	3303.59	ND	ND
				721E	43.37	68.5821	11.9515	501.778	ND	ND
				721F	50.03	20.0947	13.2032	484.253	ND	ND
731 2X13	35/21	8287.92	39374.7
				731A	51.65	N/A	N/A	N/A	N/A	N/A
				731B	30.01	N/A	N/A	N/A	N/A	N/A
				731C	35.12	N/A	N/A	N/A	N/A	N/A
				731D	54.01	N/A	N/A	N/A	N/A	N/A
				731E	60.6	N/A	N/A	N/A	N/A	N/A
				731F	55.65	N/A	N/A	N/A	N/A	N/A
Dam ID	Est. Infection (GA)/Endpoint (DPI)	7dpi blood (c/ml)		PupID	Pup Mass (g)	Amnion (c/mg)	Yolk Sac (c/mg)	Placenta (c/mg)	Brain (c/mg)	Amniotic Fluid (c/ml)
H: Hartley; 2X13: Strain 2 dam X Strain 13 sire; N/A: Not Available; ND: None Detected; R: Resorbtion; *: Placenta used for RNA-Seq
*Dam 710 went into premature labor at 21 days post infection. Pups 710A and 710 B were in utero at disection and are matched with their extraembryonic tissues. The remaining pups were stillborn and their corresponding placental tissues cannot be identified and were assigned identifiers at random. Fetal membranes for placenta 710E and 710F could not be recovered.
Combined Amnion and Yolk Sac Sample
